# Supplementary material for: Sulfite Oxidase Activity Is Essential for Normal Sulfur, Nitrogen and Carbon Metabolism in Tomato Leaves
Source: Plants (Basel). 2015 Aug 14;4(3):573–605. doi: 10.3390/plants4030573 (PMC4844397; doi:10.3390/plants4030573)
Supplement: Supplementary File 1 [file plants-04-00573-s001.zip]

Archive with 3 entries (2 files):
- plants-89629-supplementary-final/
- plants-89629-supplementary-final/plants-89629-supplementary-layout.pdf
- plants-89629-supplementary-final/Supplementary table S1_29072015.xlsx
