# Supplementary material for: Sulfite Oxidase Activity Is Essential for Normal Sulfur, Nitrogen and Carbon Metabolism in Tomato Leaves
Source: Plants (Basel). 2015 Aug 14;4(3):573–605. doi: 10.3390/plants4030573 (PMC4844397; doi:10.3390/plants4030573)
Supplement: Supplementary File 1 [file plants-04-00573-s001.zip › plants-89629-supplementary-final/Supplementary table S1_29072015.xlsx]

## Sheet: pca.txt
Supplementary Table S1. Integrated data set that was obtained by median normalization of the data from different analytical platforms (GC-MS, HPLC, Ion exchange chromatography, elemental analyzer, AccQTag system, GC Ultra, colorimetric detection as described in Material and Methods section). B-specific amino acid (AA) is protein bound specific AA, F-specific AA is free specific AA.
Name	RR_0	RR_0	RR_0	RR_11	RR_11	RR_11	Ri_0	Ri_0	Ri_0	Ri_11	Ri_11	Ri_11
MGDG	1.15133	0.992502	1.01088	1.0075	0.843335	0.800013	1.2411	1.15641	1.16541	0.871961	0.82506	0.711131
DGDG	1.03404	1.03746	0.907904	0.71186	0.780883	0.565259	1.51691	1.32791	1.4244	1.00968	0.990325	0.823445
SQDG	1.3662	1.0679	1.19955	0.83726	0.949346	0.664834	1.42924	0.871796	1.34209	1.05065	0.871796	0.856865
PG	0.920994	0.513178	0.808648	1.77297	1.34794	1.40785	1.03145	0.859549	0.96855	1.28407	0.859549	1.04723
PC	1.18533	1.94796	1.04074	0.959256	1.69043	0.761706	0.91632	1.7039	0.860441	0.904998	1.85014	0.738074
PE	0.931118	1.06888	0.817537	1.09611	1.4072	0.870376	2.53676	1.74591	2.38207	0.930584	0.666259	0.758941
B_Ala	1.22193	1.24238	1.0917	0.530545	0.802078	0.505575	1.61026	1.44384	1.27084	0.660487	0.72012	0.908305
B_Arg	1.33581	1.37003	1.06651	0.527084	0.831217	0.492416	1.76081	1.48605	1.2923	0.709538	0.73577	0.933493
B_Asp	1.22598	1.28649	1.11478	0.493165	0.781153	0.480502	1.60554	1.44652	1.26493	0.621617	0.697398	0.885223
B_Cys	1.34871	1.17547	1.69518	0.425248	0.346741	0.503755	1.83927	2.43258	2.03209	0.747573	0.824529	0.672816
B_Glu	1.24101	1.29015	1.12427	0.490477	0.777766	0.479961	1.61769	1.4616	1.29915	0.624982	0.691514	0.875732
B_Gly	1.20383	1.23246	1.10355	0.522797	0.79173	0.496228	1.55546	1.39646	1.24953	0.65888	0.710756	0.896452
B_His	1.24404	1.27656	1.09894	0.506579	0.812368	0.492933	1.64251	1.47296	1.34676	0.688296	0.719734	0.901065
B_Ile	1.09341	1.13615	0.970168	0.465231	0.708904	0.446203	1.42633	1.27853	1.03252	0.599729	0.639165	1.02983
B_Leu	1.2154	1.26567	1.10661	0.521875	0.79588	0.497773	1.58951	1.4344	1.2856	0.659322	0.708963	0.893392
B_Lys	1.2504	1.32046	1.11083	0.492989	0.787889	0.480704	1.67094	1.48341	1.30699	0.650434	0.692271	0.889168
B_Met	1.26395	1.23104	1.71999	0.369828	0.768958	0.568631	1.76847	1.95047	2.03471	0.612522	0.599819	0.615371
B_Phe	1.22137	1.26629	1.07533	0.55324	0.807493	0.511759	1.5839	1.4254	1.26607	0.674684	0.721918	0.924673
B_Pro	1.20798	1.2572	1.10447	0.523628	0.789277	0.495223	1.59434	1.4488	1.294	0.658928	0.716954	0.895534
B_Ser	1.18906	1.24921	1.11108	0.508182	0.781106	0.496862	1.56241	1.43723	1.29021	0.641694	0.702458	0.888915
B_Thr	1.23854	1.28022	1.09443	0.505687	0.798221	0.502822	1.6252	1.47542	1.30671	0.679991	0.71926	0.905565
B_Tyr	1.22948	1.26958	1.10655	0.516861	0.800328	0.491426	1.59947	1.42884	1.2813	0.667945	0.703574	0.893449
B_Val	1.24301	1.28828	1.10285	0.503354	0.791018	0.483654	1.6328	1.45478	1.28694	0.669929	0.710681	0.897149
F_Ala	1.13752	0.929765	0.995208	0.440343	0.431893	0.466223	1.84558	1.00479	1.41969	0.805859	1.32569	1.12735
F_Val	0.485935	0.471711	0.503283	2.25577	2.43154	1.31552	0.68448	0.444617	0.442708	1.31763	2.11138	1.33177
F_Ser	0.71335	0.724887	0.827106	1.40436	1.15748	1.08764	0.91236	0.799994	0.756557	1.12751	1.29219	1.36022
F_Leu	0.41868	0.424919	0.445059	2.24253	1.87774	2.13509	0.529551	0.453616	0.469019	1.47045	2.48708	1.72439
F_Thr	0.568655	0.644592	0.640278	1.78482	1.46107	1.86148	1.07739	0.647559	0.770588	0.922609	1.13216	1.10084
F_Ile	0.632479	0.577452	0.599776	2.28782	1.99187	2.11101	0.831446	0.536261	0.617461	1.16855	2.03994	1.41117
F_Pro	0.860849	0.779875	0.890719	0.673391	0.740184	0.661852	1.17931	1.22468	1.43773	1.1234	1.99677	1.10928
F_Gly	0.850193	0.662896	0.674273	0.935177	1.06482	0.897924	2.12482	2.42181	1.97018	0.759289	1.29593	1.14692
F_H-Ser	0.294525	0.31156	0.304002	3.04402	1.74817	1.30264	0.697358			3.39303	7.39189	4.46041
F_Met	0.13661	0.151908	0.103068	2.46476	2.01965	1.95688	0.109185	0.111797	0.119218	1.84809	1.92695	2.16361
F_Asp	0.302582	0.378502	0.302903	2.25617	1.95262	1.28929	0.625887	0.71071	0.611596	2.68545	3.42562	3.10909
F_Phe	0.0462876	0.0359589	0.0453273	2.40245	2.22863	1.94958	0.0504249	0.0312725	0.0361579	2.41551	2.82992	2.92155
F_Cys	0.843836	0.77261	0.890639	1.15093	0.865635	0.965698	0.966592	1.03341	1.18616	1.92238	1.8496	1.68007
F_Glu	0.372172	0.288163	0.424254	1.5831	1.69755	1.58773	0.584005	0.553599	0.600866	1.39913	1.48944	1.5875
F_H-cys	0.716416	3.39708	0.856237	1.29614	1.1474	0.563223	0.771671	1.44813	1.23569	0.401085	1.10783	0.89217
F_Asn	0.00480819	0.00744387	0.00177569	3.42984	3.22058	2.95104	0.00447871	0.00695477	0.0165591	1.98344	2.29844	2.65929
F_Gln				3.38387	2.91976	3.10951	0.0256427	0.0414386	0.152268	1.84773	2.66047	2.69401
F_His	1.43928			6.94255	4.73618	5.16837			1.04671	0.953286	0.654585	2.24832
F_Lys	0.0249586	0.0289984	0.0291394	6.475	5.02237	5.25376	0.0312098		0.0501913	1.94981	2.6914	2.16263
F_Tyr	0.0370764	0.040797	0.0514218	3.9376	3.61605	4.28879	0.0434948	0.0704306	0.0899661	1.91003	2.68016	2.60222
F_Trp	0.111853	0.140211	0.103153	1.96312	1.98847	2.35068	0.09297	0.0970376	0.082149	1.85979	2.6665	3.46607
total N	1.00484	0.995161	0.984792	1.0831	1.03708	1.19114	0.904815	0.879257	0.933854	0.973368	1.14602	1.17463
total C	0.964362	1.09372	1.14524	0.972536	0.978171	1.01852	1.08018	1.07681	1.10217	0.881367	0.98148	0.914901
H2S	0.99262	1.1476	0.97417	1.10701	0.856089	0.752768	1.42804	1.30812	1.27306	0.809963	0.956642	1.00738
Thiosulfate	1.36353	1.18175	1.27264	0.818255	0.608874	0.713564	2.40975	2.14951	2.27963	0.736474	0.611418	0.673946
Sulfate	0.703236	0.548294	0.579283	1.37548	1.44071	1.30451	1.15307	0.981132	1.02062	0.991628	0.894914	1.00837
Sulfite	0.905417	0.788198	0.996886	0.763921	0.567019	0.514878	1.06131	1.00311	1.04572	1.52201	2.07208	2.34901
GSH	1.01535	0.927022	1.05949	0.700613	0.531526	0.566436	0.944788	1.13378	1.46735	1.1986	1.44881	0.98465
CoA	1.39285	1.31553	1.09271	0.257917	0.447158	0.512781	1.83899	1.88936	1.97711	0.753148	0.808089	0.907287
Allanoate	0.453576	0.422259	0.376775	1.55215	1.46251	1.46251	0.53749	0.504222	0.520615	3.9783	3.8975	3.88157
Allantoin	0.480527	0.138507	0.265703	2.89264	1.51947	2.933	0.310671	0.0885688	0.105242	3.4801	4.97002	6.81121
Ammonium	0.6126	0.509625	0.380444	0.920413	1.45891	1.04551	1.10549	0.954493	0.777306	5.31887	4.36427	4.19964
Pyruvic acid	1.02669	0.973309	0.946617	0.325076	0.254894	0.72677	1.20155	0.508546	1.04366	1.93463	1.50763	2.96294
3aminobutiric acid	0.914566	0.890261	0.878108	0.379702	0.343101	3.70011	1.08543	1.93653	1.77681	1.33017	1.59247	0.787254
Sulfuric acid	2.31407	2.17413	2.10416	0.997751	0.987588	0.749021	3.59917	1.00225	3.28776	0.636847	0.269743	0.601706
Urea	0.720937	0.614276	0.560945	0.978145	1.02185	1.84813	1.16493	0.686989	0.318389	2.11335	1.09695	1.50025
Phosphoric acid	0.552644	0.512441	0.492339	1.92981	1.44732	2.40539	0.732371	1.05023	0.527266	1.39269	0.949775	1.2464
Maleic acid	0.928938	0.857544	0.821846	0.853269	0.427952	0.226032	1.16681	1.60816	3.84099	1.07106	1.14606	2.08264
Succinic acid	0.996317	1.00368	1.00737	0.725599	0.461365	0.698188	0.694021	0.621171	1.01722	4.7441	2.68024	4.17773
Fumaric acid	1.03638	0.963616	0.927233	0.831179	0.62719	0.330662	0.962107	1.33586	1.24122	2.32552	2.28172	5.07187
Oxalic acid	1.07362	1.01942	0.992315	0.26315	0.118791	0.387539	1.16115	0.861991	1.12948	1.06086	0.870824	1.00768
Malic acid	1.1389	1.08798	1.06252	0.296174	0.117336	0.198315	1.3123	0.791959	1.20636	0.925281	0.937475	1.59807
GABA	1.05769	0.994732	0.963255	0.597849	0.582819	0.826432	1.40386	0.822855	1.00527	1.91695	2.75119	1.14766
a-ketoglutarate	1.32922	1.08544	0.963555	0.831107	0.679751	0.721884	1.03645	0.697343	0.506678	1.05538	1.1402	1.15554
Putrescine	1.29544	1.05909	0.940911	1.88018	0.223804	0.780512	0.60278	0.849219	0.464005	1.10915	3.4463	4.45982
Hypoxanthine	1.59785	1.38649	1.28081	0.0875459	0.19881	0.345556	1.13111	1.5196	1.6269	0.868893	0.506398	0.515529
Shikimic acid	2.222	2.03969	1.94854	0.136399	0.0776962	0.0421797	1.89663	1.84936	1.55198	0.141541	0.375811	0.448025
Citric acid	0.860474	0.985198	1.04756	0.999195	0.989817	1.00081	0.700207	0.563301	1.23564	2.10091	3.22398	1.99613
Uric acid	1.04569	1	1	0.0310151	0.0382143	0.807719	1.03878	4.57264	2.80571	2.30272	0.292416	0.082899
Spermidine	1.2892	1.12364	1.04086	0.929597	0.711433	0.936971	0.955271	1.01262	0.711953	0.987385	1.22135	1.36872
Spermine	1.04927	0.886106	0.804523	0.777508	0.59955	1.18345	0.81869	0.950727	1.10741	2.11434	1.85307	1.81479
Fructose	1.36364	1.44152	1.50383	0.447982	0.212757	0.0966288	2.5203	2.23045	2.61016	0.636358	0.406451	0.212901
Sorbitol	1.27479	1.38062	1.46528	0.106165	0.42262	0.208319	3.22463	3.01031	2.61307	0.620559	0.725211	0.407859
Myoinosytol	2.22026	2.13102	2.05962	0.0112091	0.00858085	0.0289057	1.9524	2.86004	2.72245	0.0271689	0.0168594	0.0475951
Sucrose	1.87395	1.75424	1.65847	0.123683	0.0608648	0.189593	3.68213	3.1173	1.6917	0.34153	0.0479839	0.281513
total S	0.887803	0.794729	0.829689	1.30003	1.18888	1.10883	0.891169	0.853114	0.835308	1.14067	1.31135	1.18744
